# Supplementary material for: A new insight into RecA filament regulation by RecX from the analysis of conformation-specific interactions
Source: eLife. 2022 Jun 22;11:e78409. doi: 10.7554/eLife.78409 (PMC9252578; doi:10.7554/eLife.78409)
Supplement: Figure 4—source data 2. [file elife-78409-fig4-data2.zip]

Archive with 16 entries (16 files):
- Single images revised/apo/4.tif
- Single images revised/ATPgS/ATPgS_3.tif
- Single images revised/apo/1.tif
- Single images revised/ATPgS/ATPgS_6.tif
- Single images revised/ATPgS/ATPgS_1.tif
- Single images revised/apo/2.tif
- Single images revised/apo/6.tif
- Single images revised/ATP/3.tif
- Single images revised/apo/3.tif
- Single images revised/ATPgS/ATPgS_4.tif
- Single images revised/apo/5.tif
- Single images revised/ATPgS/ATPgS_5.tif
- Single images revised/ATP/2.tif
- Single images revised/apo/.DS_Store
- Single images revised/ATPgS/ATPgS_2.tif
- Single images revised/ATP/1.tif
