# Supplementary material for: A new insight into RecA filament regulation by RecX from the analysis of conformation-specific interactions
Source: eLife. 2022 Jun 22;11:e78409. doi: 10.7554/eLife.78409 (PMC9252578; doi:10.7554/eLife.78409)
Supplement: Source code 1. [file elife-78409-code1.zip]

Archive with 1 entries (1 files):
- 06-03-2022-RA-eLife-78409/ImageJ macros RecX_mNG.docx
